# Supplementary material for: Modulating the ESIPT Mechanism and Luminescence Characteristics of Two Reversible Fluorescent Probes by Solvent Polarity: A Novel Perspective
Source: Molecules. 2024 Apr 5;29(7):1629. doi: 10.3390/molecules29071629 (PMC11013693; doi:10.3390/molecules29071629)
Supplement: Supplementary file 1 [file molecules-29-01629-s001.zip]

Archive with 1 entries (1 files):
- molecules-2927624-supplementary.pdf
